# Supplementary material for: Predicting Overall Survival for Patients with Malignant Mesothelioma Following Radiotherapy via Interpretable Machine Learning
Source: Cancers (Basel). 2023 Aug 1;15(15):3916. doi: 10.3390/cancers15153916 (PMC10416916; doi:10.3390/cancers15153916)
Supplement: Supplementary file 1 [file cancers-15-03916-s001.zip]

Archive with 1 entries (1 files):
- cancers-2485634-supplementary.pdf
